# Supplementary material for: Application of Artificial Intelligence in Nursing: A Bibliometric Analysis of Global Research Trends
Source: Healthcare (Basel). 2026 Feb 12;14(4):460. doi: 10.3390/healthcare14040460 (PMC12940271; doi:10.3390/healthcare14040460)
Supplement: Supplementary file 1 [file healthcare-14-00460-s001.zip]

Archive with 6 entries (6 files):
- Supplementary Figure S1.pdf
- Supplementary Figure S2.pdf
- Supplementary Figure S3.pdf
- Supplementary Figure S4.pdf
- Supplementary Figure S5.pdf
- Supplementary Table 1.pdf
